# Supplementary material for: High level of intrinsic phenotypic antimicrobial resistance in enterobacteria from terrestrial wildlife in Gabonese national parks
Source: PLoS One. 2021 Oct 12;16(10):e0257994. doi: 10.1371/journal.pone.0257994 (PMC8509864; doi:10.1371/journal.pone.0257994)
Supplement: S1 Data — (XLSX) [file pone.0257994.s001.xlsx]

## Sheet: Feuil1
Site	Animal	Germe	Profils of resistance
			HCASE	AMX	AMC	ATM	TIC	TIM	PIR	TZP	TEM	CFL	FOX	CTX	CAZ	FEP	IMP	ERT	NAL	OFX	CIP	LEV	FOS	GEN	TOB	NET	AMK	CHL	SXT	TET	COL
Lékédi	Mandrillus sphynx	Citrobacter freundii		R	R	S	S	S	S	S	S	R	R	S	S	S	S	S	S	S	S	S	S	S	S	S	S	S	S	S	S
Lékédi	Mandrillus sphynx	Citrobacter freundii		R	R	S	S	S	S	S	S	R	R	S	S	S	S	S	S	S	S	S	S	S	S	S	S	S	S	S	S
Lékédi	Mandrillus sphynx	Citrobacter freundii		R	R	S	S	S	S	S	S	R	R	S	S	S	S	S	S	S	S	S	S	S	S	S	S	S	S	S	S
Lékédi	Mandrillus sphynx	Enterobacter cloacae	OUI	R	R	R	R	R	R	R	S	R	R	R	R	S	S	S	S	S	S	S	S	S	S	S	S	S	S	S	S
Loango	Gorilla gorilla gorilla	Enterobacter cloacae		R	R	S	S	S	S	S	S	R	R	S	S	S	S	S	S	S	S	S	S	S	S	S	S	S	S	S	S
Lope	Cercopithecus nictitans	Enterobacter cloacae		R	R	S	S	S	S	S	R	R	R	S	S	S	S	S	S	S	S	S	S	S	S	S	S	S	S	S	S
Lope	Mandrill sphynx	Enterobacter cloacae		R	R	S	S	S	S	S	S	R	R	S	S	S	S	S	S	S	S	S	S	S	S	S	S	S	S	S	S
Moukalaba	Gorilla gorilla gorilla	Enterobacter cloacae		R	R	S	S	S	S	S	S	R	R	S	S	S	S	S	S	S	S	S	S	S	S	S	S	S	S	S	S
Moukalaba	Gorilla gorilla gorilla	Enterobacter cloacae		R	R	S	S	S	S	S	S	R	R	S	S	S	S	S	S	S	S	S	S	S	S	S	S	S	S	S	S
Moukalaba	Gorilla gorilla gorilla	Enterobacter cloacae		R	R	S	S	S	S	S	S	R	R	S	S	S	S	S	S	S	S	S	S	S	S	S	S	S	S	S	S
Lékédi	Mandrillus sphynx	Escherichia coli		S	S	S	S	S	S	S	S	S	S	S	S	S	S	S	S	S	S	S	S	S	S	S	S	S	S	S	S
Lékédi	Mandrillus sphynx	Escherichia coli		S	S	S	S	S	S	S	S	S	S	S	S	S	S	S	S	S	S	S	S	S	S	S	S	S	S	S	S
Lékédi	Mandrillus sphynx	Escherichia coli		S	S	S	S	S	S	S	S	S	S	S	S	S	S	S	S	S	S	S	S	S	S	S	S	S	S	S	S
Lékédi	Mandrillus sphynx	Escherichia coli		S	S	S	S	S	S	S	S	S	S	S	S	S	S	S	S	S	S	S	S	S	S	S	S	S	S	S	S
Lékédi	Mandrillus sphynx	Escherichia coli		S	S	S	S	S	S	S	S	S	S	S	S	S	S	S	S	S	S	S	S	S	S	S	S	S	S	S	S
Lékédi	Mandrillus sphynx	Escherichia coli		S	S	S	S	S	S	S	S	S	S	S	S	S	S	S	S	S	S	S	S	S	S	S	S	S	S	S	S
Lékédi	Mandrillus sphynx	Escherichia coli		S	S	S	S	S	S	S	S	S	S	S	S	S	S	S	S	S	S	S	S	S	S	S	S	S	S	S	S
Lékédi	Mandrillus sphynx	Escherichia coli		S	S	S	S	S	S	S	S	S	S	S	S	S	S	S	S	S	S	S	S	S	S	S	S	S	S	S	S
Lékédi	Mandrillus sphynx	Escherichia coli		S	S	S	S	S	S	S	S	S	S	S	S	S	S	S	S	S	S	S	S	S	S	S	S	S	S	S	S
Lékédi	Mandrillus sphynx	Escherichia coli		S	S	S	S	S	S	S	S	S	S	S	S	S	S	S	S	S	S	S	S	S	S	S	S	S	S	S	S
Lékédi	Mandrillus sphynx	Escherichia coli		S	S	S	S	S	S	S	S	S	S	S	S	S	S	S	S	S	S	S	S	S	S	S	S	S	S	S	S
Lékédi	Mandrillus sphynx	Escherichia coli		R	S	S	R	S	S	S	S	S	S	S	S	S	S	S	S	S	S	S	S	S	S	S	S	R	R	S	S
Lékédi	Mandrillus sphynx	Escherichia coli		S	S	S	S	S	S	S	S	S	S	S	S	S	S	S	S	S	S	S	S	S	S	S	S	S	S	S	S
Lékédi	Mandrillus sphynx	Escherichia coli		S	S	S	S	S	S	S	S	S	S	S	S	S	S	S	S	S	S	S	S	S	S	S	S	S	S	S	S
Loango	Syncerus caffer	Escherichia coli		S	S	S	S	S	S	S	S	S	S	S	S	S	S	S	S	S	S	S	S	S	S	S	S	S	S	S	S
Loango	Syncerus caffer	Escherichia coli		S	S	S	S	S	S	S	S	S	S	S	S	S	S	S	S	S	S	S	S	S	S	S	S	S	S	S	S
Loango	Syncerus caffer	Escherichia coli		S	S	S	S	S	S	S	S	S	S	S	S	S	S	S	S	S	S	S	S	S	S	S	S	S	S	S	S
Loango	Loxodonta cyclotis	Escherichia coli		S	S	S	S	S	S	S	S	S	S	S	S	S	S	S	S	S	S	S	S	S	S	S	S	S	S	S	S
Loango	Gorilla gorilla gorilla	Escherichia coli		S	S	S	S	S	S	S	S	S	S	S	S	S	S	S	S	S	S	S	S	S	S	S	S	S	S	S	S
Loango	Gorilla gorilla gorilla	Escherichia coli		S	S	S	S	S	S	S	S	S	S	S	S	S	S	S	S	S	S	S	S	S	S	S	S	S	S	S	S
Loango	Cercocebus torquatus	Escherichia coli		S	S	S	S	S	S	S	S	S	S	S	S	S	S	S	S	S	S	S	S	S	S	S	S	S	S	S	S
Loango	Cercocebus torquatus	Escherichia coli		S	S	S	S	S	S	S	S	S	S	S	S	S	S	S	S	S	S	S	S	S	S	S	S	S	S	S	S
Loango	Cercocebus atys	Escherichia coli		S	S	S	S	S	S	S	S	S	S	S	S	S	S	S	S	S	S	S	S	S	S	S	S	S	S	S	S
Lope	Colobus satanus	Escherichia coli		S	S	S	S	S	S	S	S	S	S	S	S	S	S	S	S	S	S	R	S	S	S	S	S	S	S	S	S
Lope	Mandrillus sphynx	Escherichia coli		S	S	S	S	S	S	S	S	S	S	S	S	S	S	S	S	S	S	S	S	S	S	S	S	S	S	S	S
Lope	Mandrillus sphynx	Escherichia coli		S	S	S	S	S	S	S	S	S	S	S	S	S	S	S	S	S	S	S	S	S	S	S	S	S	S	S	S
Lope	Mandrillus sphynx	Escherichia coli		S	S	S	S	S	S	S	S	S	S	S	S	S	S	S	S	S	S	S	S	S	S	S	S	S	S	S	S
Moukalaba	Cephalophus	Escherichia coli		S	S	S	S	S	S	S	S	S	S	S	S	S	S	S	S	S	S	S	S	S	S	S	S	S	S	S	S
Moukalaba	Loxodonta cyclotis	Escherichia coli		S	S	S	S	S	S	S	S	S	S	S	S	S	S	S	S	S	S	S	S	S	S	S	S	S	S	S	S
Moukalaba	Loxodonta cyclotis	Escherichia coli		S	S	S	S	S	S	S	S	S	S	S	S	S	S	S	S	S	S	S	S	S	S	S	S	S	S	S	S
Moukalaba	Genetta genetta	Escherichia coli		S	S	S	S	S	S	S	S	S	S	S	S	S	S	S	S	S	S	S	S	S	S	S	S	S	S	S	S
Moukalaba	Gorilla gorilla gorilla	Escherichia coli		S	S	S	S	S	S	S	S	S	S	S	S	S	S	S	S	S	S	S	S	S	S	S	S	S	S	S	S
Moukalaba	Gorilla gorilla gorilla	Escherichia coli		S	S	S	S	S	S	S	S	S	S	S	S	S	S	S	S	S	S	S	S	S	S	S	S	S	S	S	S
Moukalaba	Gorilla gorilla gorilla	Escherichia coli		S	S	S	S	S	S	S	S	S	S	S	S	S	S	S	S	S	S	S	S	S	S	S	S	S	S	S	S
Moukalaba	Gorilla gorilla gorilla	Escherichia coli		S	S	S	S	S	S	S	S	S	S	S	S	S	S	S	S	S	S	S	S	S	S	S	S	S	S	S	S
Moukalaba	Gorilla gorilla gorilla	Escherichia coli		S	S	S	S	S	S	S	S	S	S	S	S	S	S	S	S	S	S	S	S	S	S	S	S	S	S	S	S
Moukalaba	Gorilla gorilla gorilla	Escherichia coli		R	S	S	R	S	S	S	S	S	S	S	S	S	S	S	S	S	S	S	S	S	S	S	S	S	S	S	S
Moukalaba	Gorilla gorilla gorilla	Escherichia coli		S	S	S	S	S	S	S	S	S	S	S	S	S	S	S	S	S	S	S	S	S	S	S	S	S	S	S	S
Moukalaba	Gorilla gorilla gorilla	Escherichia coli		S	S	S	S	S	S	S	S	S	S	S	S	S	S	S	S	S	S	S	S	S	S	S	S	S	S	S	S
Moukalaba	Gorilla gorilla gorilla	Escherichia coli		S	S	S	S	S	S	S	S	S	S	S	S	S	S	S	S	S	S	S	S	S	S	S	S	S	S	S	S
Moukalaba	Gorilla gorilla gorilla	Escherichia coli		S	S	S	S	S	S	S	S	S	S	S	S	S	S	S	S	S	S	S	S	S	S	S	S	S	S	S	S
Moukalaba	Gorilla gorilla gorilla	Escherichia coli		S	S	S	S	S	S	S	S	S	S	S	S	S	S	S	S	S	S	S	S	S	S	S	S	S	S	S	S
Moukalaba	Gorilla gorilla gorilla	Escherichia coli		S	S	S	S	S	S	S	S	S	S	S	S	S	S	S	S	S	S	S	S	S	S	S	S	S	S	S	S
Moukalaba	Gorilla gorilla gorilla	Escherichia coli		S	S	S	S	S	S	S	S	S	S	S	S	S	S	S	S	S	S	S	S	S	S	S	S	S	S	S	S
Moukalaba	Gorilla gorilla gorilla	Escherichia coli		S	S	S	S	S	S	S	S	S	S	S	S	S	S	S	S	S	S	S	S	S	S	S	S	S	S	S	S
Moukalaba	Gorilla gorilla gorilla	Escherichia coli		S	S	S	S	S	S	S	S	S	S	S	S	S	S	S	S	S	S	S	S	S	S	S	S	S	S	S	S
Moukalaba	Gorilla gorilla gorilla	Escherichia coli		S	S	S	S	S	S	S	S	S	S	S	S	S	S	S	S	S	S	S	S	S	S	S	S	S	S	S	S
Moukalaba	Gorilla gorilla gorilla	Escherichia coli		S	S	S	S	S	S	S	S	S	S	S	S	S	S	S	S	S	S	S	S	S	S	S	S	S	S	S	S
Moukalaba	Gorilla gorilla gorilla	Escherichia coli		S	S	S	S	S	S	S	S	S	S	S	S	S	S	S	S	S	S	S	S	S	S	S	S	S	S	S	S
Moukalaba	Gorilla gorilla gorilla	Escherichia coli		S	S	S	S	S	S	S	S	S	S	S	S	S	S	S	S	S	S	S	S	S	S	S	S	S	S	S	S
Moukalaba	Gorilla gorilla gorilla	Escherichia coli		S	S	S	S	S	S	S	S	S	S	S	S	S	S	S	R	S	S	S	S	S	S	S	S	R	S	R	S
Moukalaba	Kobus ellipsiprymnus	Escherichia coli		S	S	S	S	S	S	S	S	S	S	S	S	S	S	S	S	S	S	S	S	S	S	S	S	S	S	S	S
Moukalaba	Gorilla gorilla gorilla	Escherichia coli		S	S	S	S	S	S	S	S	S	S	S	S	S	S	S	S	S	S	S	S	S	S	S	S	S	S	S	S
Moukalaba	Gorilla gorilla gorilla	Escherichia coli		S	S	S	S	S	S	S	S	S	S	S	S	S	S	S	S	S	S	S	S	S	S	S	S	S	S	S	S
Moukalaba	Monkey	Escherichia coli		S	S	S	S	S	S	S	S	S	S	S	S	S	S	S	S	S	S	S	S	S	S	S	S	S	S	S	S
Loango	Syncerus caffer	Klebsiella aerogenes		R	R	S	S	S	S	S	S	R	R	S	S	S	S	S	S	S	S	S	S	S	S	S	S	S	S	S	S
Loango	Syncerus caffer	Klebsiella aerogenes		R	R	S	S	S	S	S	S	R	R	S	S	S	S	S	S	S	S	S	S	S	S	S	S	S	S	S	S
Moukalaba	Gorilla gorilla gorilla	Klebsiella aerogenes		R	R	S	S	S	S	S	S	R	R	S	S	S	S	S	S	S	S	S	S	S	S	S	S	S	S	S	S
Moukalaba	Gorilla gorilla gorilla	Klebsiella aerogenes		R	R	S	S	S	S	S	S	R	R	S	S	S	S	S	S	S	S	S	S	S	S	S	S	S	S	S	S
Moukalaba	Gorilla gorilla gorilla	Klebsiella aerogenes		R	R	S	S	S	S	S	S	R	R	S	S	S	S	S	S	S	S	S	S	S	S	S	S	S	S	S	S
Moukalaba	Gorilla gorilla gorilla	Klebsiella aerogenes		R	R	S	S	S	S	S	S	R	R	S	S	S	S	S	S	S	S	S	S	S	S	S	S	S	S	S	S
Loango	Syncerus caffer	Klebsiella oxytoca		R	S	S	R	S	R	S	S	S	S	S	S	S	S	S	S	S	S	S	S	S	S	S	S	S	S	S	S
Loango	Gorilla gorilla gorilla	Klebsiella oxytoca		R	S	S	R	S	R	S	S	S	S	S	S	S	S	S	S	S	S	S	S	S	S	S	S	S	S	S	S
Lope	Potamocherus porcus	Klebsiella oxytoca		R	S	S	R	S	R	S	S	S	S	S	S	S	S	S	S	S	S	S	S	S	S	S	S	S	S	S	S
Moukalaba	Gorilla gorilla gorilla	Klebsiella oxytoca		R	S	S	R	S	R	S	S	S	S	S	S	S	S	S	S	S	S	S	S	S	S	S	S	S	S	S	S
Loango	Gorilla gorilla gorilla	Klebsiella pneumoniae		R	S	S	R	S	R	S	S	S	S	S	S	S	S	S	S	S	S	S	S	S	S	S	S	S	S	S	S
Lékédi	Mandrillus sphynx	Klebsiella variicola		R	S	S	R	S	R	S	S	S	S	S	S	S	S	S	S	S	S	S	S	S	S	S	S	S	S	S	S
Lékédi	Mandrillus sphynx	Klebsiella variicola		R	S	S	R	S	R	S	S	S	S	S	S	S	S	S	S	S	S	S	S	S	S	S	S	S	S	S	S
Loango	Gorilla gorilla gorilla	Klebsiella variicola		R	S	S	R	S	R	S	S	S	S	S	S	S	S	S	S	S	S	S	S	S	S	S	S	S	S	S	S
Loango	Gorilla gorilla gorilla	Klebsiella variicola		R	S	S	R	S	R	S	S	S	S	S	S	S	S	S	S	S	S	S	S	S	S	S	S	S	S	S	S
Lope	Potamocherus porcus	Klebsiella variicola		R	S	S	R	S	R	S	S	S	S	S	S	S	S	S	S	S	S	S	S	S	S	S	S	S	S	S	R
Moukalaba	Loxodonta cyclotis	Klebsiella variicola		R	S	S	R	S	R	S	S	S	S	S	S	S	S	S	S	S	S	S	S	S	S	S	S	S	S	S	R
Lékédi	Mandrillus sphynx	Proteus mirabilis		S	S	S	S	S	S	S	S	S	S	S	S	S	S	S	S	S	S	S	S	S	S	S	S	S	S	R	R
Lope	Gorilla gorilla gorilla	Proteus mirabilis		S	S	S	S	S	S	S	S	S	S	S	S	S	S	S	S	S	S	S	S	S	S	S	S	S	S	R	S
Lope	Mandrillus sphynx	Proteus mirabilis		S	S	S	S	S	S	S	S	S	S	S	S	S	S	S	S	S	S	S	S	S	S	S	S	S	S	S	S
Moukalaba	Syncerus caffer	Proteus mirabilis		S	S	S	S	S	S	S	S	S	S	S	S	S	S	S	S	S	S	S	S	S	S	S	S	S	S	R	R
Moukalaba	Syncerus caffer	Proteus mirabilis		S	S	S	S	S	S	S	S	S	S	S	S	S	S	S	S	S	S	S	S	S	S	S	S	S	S	S	R
Moukalaba	Gorilla gorilla gorilla	Proteus mirabilis		S	S	S	S	S	S	S	S	S	S	S	S	S	S	S	S	S	S	S	S	S	S	S	S	S	S	R	S
Moukalaba	Gorilla gorilla gorilla	Proteus mirabilis		S	S	S	S	S	S	S	S	S	S	S	S	S	S	S	S	S	S	S	S	S	S	S	S	S	S	S	R
Lékédi	Mandrillus sphynx	Serratia marcescens		R	R	S	R	S	R	S	S	R	S	S	S	S	S	S	S	S	S	S	S	S	S	S	S	S	S	S	S
